# Supplementary material for: ﻿A new species of Purpureocillium (Ophiocordycipitaceae) fungus parasitizing trapdoor spiders in Brazil’s Atlantic Forest and its associated microbiome revealed through in situ “taxogenomics”
Source: IMA Fungus. 2025 Dec 12;16:e168534. doi: 10.3897/imafungus.16.168534 (PMC12717516; doi:10.3897/imafungus.16.168534)
Supplement: XML Treatment for Purpureocillium atlanticum [file imafungus.16.168534-treatment1.xml]

<!DOCTYPE tp:taxon-treatment
  PUBLIC "-//TaxonX//DTD Taxonomic Treatment Publishing DTD v0 20100105//EN" "tax-treatment-NSO.dtd">
<tp:taxon-treatment xmlns:tp="http://www.plazi.org/taxpub"><tp:treatment-meta><kwd-group><label>Taxon classification</label><kwd>
                <named-content content-type="kingdom">Animalia</named-content>
              </kwd><kwd>
                <named-content content-type="order">Hypocreales</named-content>
              </kwd><kwd>
                <named-content content-type="family">Ophiocordycipitaceae</named-content>
              </kwd></kwd-group><mixed-citation publication-type="journal"><person-group><name><surname>Araújo</surname><given-names>João P. M.</given-names></name><name><surname>Przelomska</surname><given-names>Natalia A. S.</given-names></name><name><surname>Smith</surname><given-names>Rhian J.</given-names></name><name><surname>Drechsler-Santos</surname><given-names>Elisandro R.</given-names></name><name><surname>Alves-Silva</surname><given-names>Genivaldo</given-names></name><name><surname>Martins-Cunha</surname><given-names>Kelmer</given-names></name><name><surname>Hosoya</surname><given-names>Tsuyoshi</given-names></name><name><surname>Luangsa-ard</surname><given-names>Janet J.</given-names></name><name><surname>Perrigo</surname><given-names>Allison</given-names></name><name><surname>Repullés</surname><given-names>Mar</given-names></name><name><surname>Matos-Maraví</surname><given-names>Pável</given-names></name><name><surname>Woods</surname><given-names>Roseina</given-names></name><name><surname>Pérez-Escobar</surname><given-names>Oscar A.</given-names></name><name><surname>Antonelli</surname><given-names>Alexandre</given-names></name></person-group><article-title>﻿A new species of <italic><tp:taxon-name><tp:taxon-name-part taxon-name-part-type="genus" reg="Purpureocillium">Purpureocillium</tp:taxon-name-part></tp:taxon-name> (<tp:taxon-name><tp:taxon-name-part taxon-name-part-type="family">Ophiocordycipitaceae</tp:taxon-name-part></tp:taxon-name>)</italic> fungus parasitizing trapdoor spiders in Brazil’s Atlantic Forest and its associated microbiome revealed through <italic>in situ</italic> “taxogenomics”</article-title><source>IMA Fungus</source><day>12</day><month>12</month><year>2025</year><volume>16</volume><pub-id pub-id-type="doi">10.3897/imafungus.16.168534</pub-id></mixed-citation></tp:treatment-meta><tp:nomenclature><label>﻿</label><tp:taxon-name><object-id xmlns:xlink="http://www.w3.org/1999/xlink" content-type="arpha" xlink:type="simple">C16638E6-5A83-5817-A4BF-6A61493C926D</object-id>
              <tp:taxon-name-part taxon-name-part-type="genus" reg="Purpureocillium">Purpureocillium</tp:taxon-name-part>
              <tp:taxon-name-part taxon-name-part-type="species" reg="atlanticum">atlanticum</tp:taxon-name-part>
              <object-id xmlns:xlink="http://www.w3.org/1999/xlink" content-type="mycobank" xlink:type="simple">853794</object-id>
            </tp:taxon-name><tp:taxon-authority>Araújo, Martins-Cunha, Antonelli &amp; Drechsler-Santos</tp:taxon-authority><tp:taxon-status xmlns:xlink="http://www.w3.org/1999/xlink" xlink:type="simple">sp. nov.</tp:taxon-status><xref ref-type="fig" rid="F1">Fig. 1</xref></tp:nomenclature><tp:treatment-sec sec-type="diagnosis" id="SECID0E4EAE"><title>Diagnosis.</title><p>Macro- and micromorphological structures divergent from the type collected by A. Yasuda and characterized by <xref ref-type="bibr" rid="B52">Petch (1939)</xref>: smaller clava (2 cm long versus 6 cm), larger phialides (4–8 × 2.4–4.3 µm versus 4–5 × 2 µm), and larger and cylindrical conidia (3.5–6.6 × 1.6–2.7 µm versus 4–6 × 1.5–2 µm).</p></tp:treatment-sec><tp:treatment-sec sec-type="description" id="SECID0EHFAE"><title>Description.</title><p>The fungus infects trapdoor spiders buried in the forest floor inside their burrows, covering the spider almost completely with soft, cotton-white mycelium. <bold><italic>Stroma</italic></bold> single, cylindrical to clavate, slightly sinuous, arising from the host and growing towards the burrow opening, white at the base turning purple and pruinose in the terminal fertile part upon maturity and conidia production; up to 2 cm long × 2–3.5 mm diameter when fresh (1.5 cm long × 1–2.5 mm diameter when dried). <bold><italic>Conidiophores</italic></bold> abundant, densely grouped, hyaline, smooth-walled, with intercalary and/or terminal fertile portion (ca. up to 6 clusters per conidiophore; Fig. <xref ref-type="fig" rid="F1">1F, G</xref>), 140 µm long × 2.6 µm wide, typically enlarging up to 4.5 µm where metulae emerge; metulae (typically up to 5 around a septum, or terminal) and phialides (no more than 10 per metulae) in rosetoid arrangement attached to the septum or terminally on the conidiophore. <bold><italic>Metulae</italic></bold> typically formed around a septum or terminally (Fig. <xref ref-type="fig" rid="F1">1F, G</xref>), clavate to obovoid, hyaline, (4.5–) 4.7–7.5 (–8.7) × (2.44–) 2.7–4 (–4.53) µm, borne directly on main hyphae along the conidiophore, with 4–10 phialides. <bold><italic>Phialides</italic></bold> ellipsoid to obovoid, hyaline, (4.25–) 5–7.5 (–8.11) × (2.38–)2.67–3.89(–4.28) µm, neck absent. <bold><italic>Conidia</italic></bold> abundant, cylindrical, smooth, and thin walled, hyaline, with characteristic 1–2 droplets inside, (3.49–)4.3–6.37(–6.6) × (1.6–)1.68–2.44(–2.7) µm. <bold><italic>Sexual morph</italic></bold> not observed.</p><fig id="F1" position="float" orientation="portrait"><object-id xmlns:xlink="http://www.w3.org/1999/xlink" content-type="doi" xlink:type="simple">10.3897/imafungus.16.168534.figure1</object-id><object-id xmlns:xlink="http://www.w3.org/1999/xlink" content-type="arpha" xlink:type="simple">FD7B954E-278D-5BE2-ABCD-B61379052AF2</object-id><label>Figure 1.</label><caption><p>Phylogeny of hypocrealean fungi (A), highlighting the <italic><tp:taxon-name><tp:taxon-name-part taxon-name-part-type="genus" reg="Purpureocillium">Purpureocillium</tp:taxon-name-part> <tp:taxon-name-part taxon-name-part-type="species" reg="atypicola">atypicola</tp:taxon-name-part></tp:taxon-name></italic> complex (B) and morphology of the new species, <italic><tp:taxon-name><tp:taxon-name-part taxon-name-part-type="genus" reg="Purpureocillium">P.</tp:taxon-name-part> <tp:taxon-name-part taxon-name-part-type="species" reg="atlanticum">atlanticum</tp:taxon-name-part></tp:taxon-name></italic> (C–G). A Maximum likelihood (ML) tree of the order <italic><tp:taxon-name><tp:taxon-name-part taxon-name-part-type="order">Hypocreales</tp:taxon-name-part></tp:taxon-name></italic>, with <italic><tp:taxon-name><tp:taxon-name-part taxon-name-part-type="genus" reg="Purpureocillium">P.</tp:taxon-name-part> <tp:taxon-name-part taxon-name-part-type="species" reg="atlanticum">atlanticum</tp:taxon-name-part></tp:taxon-name></italic> highlighted, obtained from a dataset of the <italic>TEF</italic> gene. B <italic><tp:taxon-name><tp:taxon-name-part taxon-name-part-type="genus" reg="Purpureocillium">Purpureocillium</tp:taxon-name-part> <tp:taxon-name-part taxon-name-part-type="species" reg="atlanticum">atlanticum</tp:taxon-name-part></tp:taxon-name></italic> sp. nov. is indicated by bold font. Details about the country, death location, and host ecology are indicated in the legend at the bottom-left corner. C Trapdoor spider inside its (dissected) burrow covered by white fungal mycelium and the cylindrical purple synnema arising from the cephalothorax. D Close-up of the apical spore-producing region of the fruiting body. F, G Conidiophores forming dense clusters bearing phialides (spore-producing cells) and conidia at the tips.</p></caption><graphic xmlns:xlink="http://www.w3.org/1999/xlink" xlink:href="imafungus-16-e168534-g001.jpg" position="float" orientation="portrait" xlink:type="simple" id="oo_1490603.jpg"><uri content-type="original_file" xlink:type="simple">https://binary.pensoft.net/fig/1490603</uri></graphic></fig></tp:treatment-sec><tp:treatment-sec sec-type="etymology" id="SECID0EIIAE"><title>Etymology.</title><p>The specific epithet refers to the Atlantic Forest of eastern South America, one of the world’s most biodiverse and threatened biomes.</p></tp:treatment-sec><tp:treatment-sec sec-type="Holotype" id="SECID0ENIAE"><title>Holotype.</title><p>Rio de Janeiro: Nova Friburgo: RPPN Alto da Figueira (<named-content xmlns:xlink="http://www.w3.org/1999/xlink" content-type="dwc:verbatimCoordinates" xlink:type="simple"><named-content content-type="geo-json" specific-use="{&#34;type&#34;:&#34;Point&#34;,&#34;coordinates&#34;:[-42.828889,-22.375278]}" id="NCID0EWIAE" xlink:type="simple">22°22'31.0"S, 42°49'44.0"W</named-content></named-content>; c. 1,400 m a.s.l.), 22 Nov 2022, <italic>J.P.M. Araújo., A. Perrigo &amp; A. Antonelli</italic> (FLOR73173), on trapdoor spider. <abbrev xmlns:xlink="http://www.w3.org/1999/xlink" content-type="institution" xlink:title="Universidade Federal de Santa Catarina" id="ABBRID0E4IAE" xlink:type="simple">FLOR</abbrev> = Herbarium of the Universidade Federal de Santa Catarina, Brazil.</p><p>GenBank accession numbers (holotype <abbrev xmlns:xlink="http://www.w3.org/1999/xlink" content-type="institution" xlink:title="Universidade Federal de Santa Catarina" id="ABBRID0EEJAE" xlink:type="simple">FLOR</abbrev> 73173): SSU - <ext-link xmlns:xlink="http://www.w3.org/1999/xlink" ext-link-type="gen" xlink:href="PX571242" xlink:type="simple">PX571242</ext-link>; LSU - <ext-link xmlns:xlink="http://www.w3.org/1999/xlink" ext-link-type="gen" xlink:href="PX571243" xlink:type="simple">PX571243</ext-link>; <italic>TEF</italic>- <ext-link xmlns:xlink="http://www.w3.org/1999/xlink" ext-link-type="gen" xlink:href="PX548866" xlink:type="simple">PX548866</ext-link>.</p></tp:treatment-sec><tp:treatment-sec sec-type="notes" id="SECID0E1JAE"><title>Notes.</title><p>This species is related to <italic><tp:taxon-name><tp:taxon-name-part taxon-name-part-type="genus" reg="Purpureocillium">P.</tp:taxon-name-part> <tp:taxon-name-part taxon-name-part-type="species" reg="atypicola">atypicola</tp:taxon-name-part></tp:taxon-name></italic>, which was described from specimens found on a spider in Japan. The morphological, ecological, geographical, and phylogenetic diversity shown within the <italic><tp:taxon-name><tp:taxon-name-part taxon-name-part-type="genus" reg="Purpureocillium">P.</tp:taxon-name-part> <tp:taxon-name-part taxon-name-part-type="species" reg="atypicola">atypicola</tp:taxon-name-part></tp:taxon-name></italic> clade suggests it is a species complex. The materials examined from the group exhibit a wide range of distinct morphological and ecological features and include specimens from different parts of the world (<italic><tp:taxon-name><tp:taxon-name-part taxon-name-part-type="genus" reg="Nomuraea">Nomuraea</tp:taxon-name-part> <tp:taxon-name-part taxon-name-part-type="species" reg="atypicola">atypicola</tp:taxon-name-part></tp:taxon-name></italic> (<xref ref-type="bibr" rid="B60">Samson 1974</xref>; <xref ref-type="bibr" rid="B28">Hywel-Jones and Sivichai 1995</xref>); <italic><tp:taxon-name><tp:taxon-name-part taxon-name-part-type="genus" reg="Spicaria">Spicaria</tp:taxon-name-part> <tp:taxon-name-part taxon-name-part-type="species" reg="atypicola">atypicola</tp:taxon-name-part></tp:taxon-name></italic> (<xref ref-type="bibr" rid="B52">Petch 1939</xref>)).</p></tp:treatment-sec><tp:treatment-sec sec-type="distribution" id="SECID0EYLAE"><title>Conservation status and distribution.</title><p>Data Deficient (DD). <italic><tp:taxon-name><tp:taxon-name-part taxon-name-part-type="genus" reg="Purpureocillium">Purpureocillium</tp:taxon-name-part> <tp:taxon-name-part taxon-name-part-type="species" reg="atlanticum">atlanticum</tp:taxon-name-part></tp:taxon-name></italic> sp. nov. is only known from one site in Brazil’s Atlantic Forest. It is likely that the species also occurs in other similar old-growth and well-preserved sites. Our team has collected sexual stages of “<italic><tp:taxon-name><tp:taxon-name-part taxon-name-part-type="genus" reg="Purpureocillium">P.</tp:taxon-name-part> <tp:taxon-name-part taxon-name-part-type="species" reg="atypicola">atypicola</tp:taxon-name-part></tp:taxon-name></italic>” in the Amazon before, but since the clade is now treated as a complex of species, more detailed studies will be conducted on these previously collected <italic><tp:taxon-name><tp:taxon-name-part taxon-name-part-type="genus" reg="Purpureocillium">P.</tp:taxon-name-part> <tp:taxon-name-part taxon-name-part-type="species" reg="atypicola">atypicola</tp:taxon-name-part></tp:taxon-name></italic>-like samples. The cloud forests where it was found are restricted to areas above an elevation of 1,000 m above sea level, and since these areas are highly reduced, fragmented, and dependent on specific microclimatic conditions (<xref ref-type="bibr" rid="B5">Bruijnzeel et al. 2011</xref>; <xref ref-type="bibr" rid="B49">Oliveira et al. 2014</xref>), the species might be susceptible to threats caused by climate change and further habitat reduction and fragmentation (<xref ref-type="bibr" rid="B59">Salazar et al. 2007</xref>; <xref ref-type="bibr" rid="B70">Williams et al. 2007</xref>; <xref ref-type="bibr" rid="B22">Goldsmith et al. 2013</xref>; <xref ref-type="bibr" rid="B23">Gotsch et al. 2014</xref>; <xref ref-type="bibr" rid="B55">Pompeu et al. 2014</xref>; <xref ref-type="bibr" rid="B24">Helmer et al. 2019</xref>).</p></tp:treatment-sec><ref-list><ref id="B52"><mixed-citation xmlns:xlink="http://www.w3.org/1999/xlink" xlink:type="simple"><person-group><name name-style="western"><surname>Petch</surname><given-names>T</given-names></name></person-group> (<year>1939</year>) <article-title>Notes on entomogenous fungi 101–134.</article-title><source>Transactions of the British Mycological Society</source><volume>21</volume>: <fpage>34</fpage>–<lpage>67</lpage>. <ext-link xlink:href="10.1016/S0007-1536(37)80005-4" ext-link-type="doi" xlink:type="simple">https://doi.org/10.1016/S0007-1536(37)80005-4</ext-link></mixed-citation></ref><ref id="B60"><mixed-citation xmlns:xlink="http://www.w3.org/1999/xlink" xlink:type="simple"><person-group><name name-style="western"><surname>Samson</surname><given-names>RA</given-names></name></person-group> (<year>1974</year>) <source><italic><tp:taxon-name><tp:taxon-name-part taxon-name-part-type="species">Paecilomyces</tp:taxon-name-part></tp:taxon-name></italic> and some allied hyphomycetes.</source><publisher-name>Baam</publisher-name>, <publisher-loc>Centraalbureau voor Schimmelcultures</publisher-loc>, <size units="page">119 pp</size>.</mixed-citation></ref><ref id="B28"><mixed-citation xmlns:xlink="http://www.w3.org/1999/xlink" xlink:type="simple"><person-group><name name-style="western"><surname>Hywel-Jones</surname><given-names>NL</given-names></name><name name-style="western"><surname>Sivichai</surname><given-names>S</given-names></name></person-group> (<year>1995</year>) <article-title><italic><tp:taxon-name><tp:taxon-name-part taxon-name-part-type="genus">Cordyceps</tp:taxon-name-part> <tp:taxon-name-part taxon-name-part-type="species">cylindrica</tp:taxon-name-part></tp:taxon-name></italic> and its association with <italic><tp:taxon-name><tp:taxon-name-part taxon-name-part-type="genus">Nomuraea</tp:taxon-name-part> <tp:taxon-name-part taxon-name-part-type="species">atypicola</tp:taxon-name-part></tp:taxon-name></italic> in Thailand.</article-title><source>Mycological Research</source><volume>99</volume>: <fpage>809</fpage>–<lpage>812</lpage>. <ext-link xlink:href="10.1016/S0953-7562(09)80731-4" ext-link-type="doi" xlink:type="simple">https://doi.org/10.1016/S0953-7562(09)80731-4</ext-link></mixed-citation></ref><ref id="B5"><mixed-citation xmlns:xlink="http://www.w3.org/1999/xlink" xlink:type="simple"><person-group><name name-style="western"><surname>Bruijnzeel</surname><given-names>LA</given-names></name><name name-style="western"><surname>Scatena</surname><given-names>FN</given-names></name><name name-style="western"><surname>Hamilton</surname><given-names>LS [Eds]</given-names></name></person-group> (<year>2011</year>) <source>Tropical Montane Cloud Forests: Science for Conservation and Management. Vol.</source><publisher-name>Cambridge University Press</publisher-name>, <publisher-loc>Cambridge</publisher-loc>, <size units="page">10 pp</size>. <ext-link xlink:href="10.1017/CBO9780511778384" ext-link-type="doi" xlink:type="simple">https://doi.org/10.1017/CBO9780511778384</ext-link></mixed-citation></ref><ref id="B49"><mixed-citation xmlns:xlink="http://www.w3.org/1999/xlink" xlink:type="simple"><person-group><name name-style="western"><surname>Oliveira</surname><given-names>RS</given-names></name><name name-style="western"><surname>Eller</surname><given-names>CB</given-names></name><etal/></person-group> (<year>2014</year>) <article-title>The hydroclimatic and ecophysiological basis of cloud forest distributions under current and projected climates.</article-title><source>Annals of Botany</source><volume>113</volume>: <fpage>909</fpage>–<lpage>920</lpage>. <ext-link xlink:href="10.1093/aob/mcu060" ext-link-type="doi" xlink:type="simple">https://doi.org/10.1093/aob/mcu060</ext-link></mixed-citation></ref><ref id="B59"><mixed-citation xmlns:xlink="http://www.w3.org/1999/xlink" xlink:type="simple"><person-group><name name-style="western"><surname>Salazar</surname><given-names>LF</given-names></name><name name-style="western"><surname>Nobre</surname><given-names>CA</given-names></name><name name-style="western"><surname>Oyama</surname><given-names>MD</given-names></name></person-group> (<year>2007</year>) <article-title>Climate change consequences on the biome distribution in tropical South America.</article-title><source>Geophysical Research Letters</source><volume>34</volume>(<issue>9</issue>): <fpage>1</fpage>–<lpage>6</lpage>. <ext-link xlink:href="10.1029/2007GL029695" ext-link-type="doi" xlink:type="simple">https://doi.org/10.1029/2007GL029695</ext-link></mixed-citation></ref><ref id="B70"><mixed-citation xmlns:xlink="http://www.w3.org/1999/xlink" xlink:type="simple"><person-group><name name-style="western"><surname>Williams</surname><given-names>JW</given-names></name><name name-style="western"><surname>Jackson</surname><given-names>ST</given-names></name><name name-style="western"><surname>Kutzbach</surname><given-names>JE</given-names></name></person-group> (<year>2007</year>) <article-title>Projected distributions of novel and disappearing climates by 2100 AD.</article-title><source>Proceedings of the National Academy of Sciences</source><volume>104</volume>: <fpage>5738</fpage>–<lpage>5742</lpage>. <ext-link xlink:href="10.1073/pnas.0606292104" ext-link-type="doi" xlink:type="simple">https://doi.org/10.1073/pnas.0606292104</ext-link></mixed-citation></ref><ref id="B22"><mixed-citation xmlns:xlink="http://www.w3.org/1999/xlink" xlink:type="simple"><person-group><name name-style="western"><surname>Goldsmith</surname><given-names>GR</given-names></name><name name-style="western"><surname>Matzke</surname><given-names>NJ</given-names></name><name name-style="western"><surname>Dawson</surname><given-names>TE</given-names></name></person-group> (<year>2013</year>) <article-title>The incidence and implications of clouds for cloud forest plant water relations.</article-title><source>Ecology Letters</source><volume>16</volume>: <fpage>307</fpage>–<lpage>314</lpage>. <ext-link xlink:href="10.1111/ele.12039" ext-link-type="doi" xlink:type="simple">https://doi.org/10.1111/ele.12039</ext-link></mixed-citation></ref><ref id="B23"><mixed-citation xmlns:xlink="http://www.w3.org/1999/xlink" xlink:type="simple"><person-group><name name-style="western"><surname>Gotsch</surname><given-names>SG</given-names></name><name name-style="western"><surname>Asbjornsen</surname><given-names>H</given-names></name><etal/></person-group> (<year>2014</year>) <article-title>Foggy days and dry nights determine crown-level water balance in a seasonal tropical montane cloud forest.</article-title><source>Plant, Cell &amp; Environment</source><volume>37</volume>: <fpage>261</fpage>–<lpage>272</lpage>. <ext-link xlink:href="10.1111/pce.12151" ext-link-type="doi" xlink:type="simple">https://doi.org/10.1111/pce.12151</ext-link></mixed-citation></ref><ref id="B55"><mixed-citation xmlns:xlink="http://www.w3.org/1999/xlink" xlink:type="simple"><person-group><name name-style="western"><surname>Pompeu</surname><given-names>PV</given-names></name><name name-style="western"><surname>Fontes</surname><given-names>MAL</given-names></name><etal/></person-group> (<year>2014</year>) <article-title>Floristic composition and structure of an upper montane cloud forest in the Serra da Mantiqueira Mountain Range of Brazil.</article-title><source>Acta Botanica Brasilica</source><volume>28</volume>: <fpage>456</fpage>–<lpage>464</lpage>. <ext-link xlink:href="10.1590/0102-33062014abb3239" ext-link-type="doi" xlink:type="simple">https://doi.org/10.1590/0102-33062014abb3239</ext-link></mixed-citation></ref><ref id="B24"><mixed-citation xmlns:xlink="http://www.w3.org/1999/xlink" xlink:type="simple"><person-group><name name-style="western"><surname>Helmer</surname><given-names>EH</given-names></name><name name-style="western"><surname>Gerson</surname><given-names>EA</given-names></name><etal/></person-group> (<year>2019</year>) Neotropical cloud forests and páramo to contract and dry from declines in cloud immersion and frost. PLoS ONE 14: e0213155. <ext-link xlink:href="10.1371/journal.pone.0213155" ext-link-type="doi" xlink:type="simple">https://doi.org/10.1371/journal.pone.0213155</ext-link></mixed-citation></ref></ref-list></tp:taxon-treatment>
